# Supplementary material for: Screening Methods for Downy Mildew Resistance in Maize: A Systematic Review
Source: Genes (Basel). 2026 Mar 22;17(3):350. doi: 10.3390/genes17030350 (PMC13026945; doi:10.3390/genes17030350)
Supplement: Supplementary file 1 [file genes-17-00350-s001.zip]

Archive with 2 entries (2 files):
- Data Extraction sheet.xlsx
- prisma flow.pdf
