# Supplementary material for: Screening Methods for Downy Mildew Resistance in Maize: A Systematic Review
Source: Genes (Basel). 2026 Mar 22;17(3):350. doi: 10.3390/genes17030350 (PMC13026945; doi:10.3390/genes17030350)
Supplement: Supplementary file 1 [file genes-17-00350-s001.zip › Data Extraction sheet.xlsx]

## Sheet: Sheet1
Author Name	Year	Title	Screening Methods	Effectiveness Under Different Environmental Conditions	Reliability Under Different Pathogen Conditions	Phenotypic Markers Associated with Resistance	Molecular Markers Associated with Resistance	Conclusion on Screening Methods	Geographical Region
Kling, J. G., Cardwell, K. F., Bosque Pérez, N. A., & Kim, S. K.	1997	Advances in screening methods and breeding for resistance to downy mildew and stem borers in maize	Field inoculation, spray inoculation, seedling inoculation, incubator screening method	High humidity (>85%) and cool temperatures (20-21°C) are required for conidia to germinate. Resistance is stable in different environmental conditions.	Resistance to both strains of downy mildew observed under various conditions, but susceptible to changes in pathogen strain.	Resistance to systemic infection, reduced grain loss, better plant vigor.	Polygenic resistance system, gene interactions observed for resistance.	Reliable screening methods are needed for consistent resistance breeding, including use of spreader rows and spray inoculation techniques.	Sub-Saharan Africa, especially West and Central Africa
Arulselvi, S., & Selvi, B.	2022	Comparing the Efficiency of Field and Glass House Screening Techniques for Promotion of Sorghum Downy Mildew Infection in Maize	Field (Sick Plot)	Effective under field conditions with natural inoculum buildup	Reliability depends on natural pathogen levels in the field	UMI 936(w) shows resistance	Not explicitly mentioned	Glass house screening method is the most efficient for SDM	Tamil Nadu, India
Rashid, Z., Zaidi, P. H., Vinayan, M. T., Sharma, S. S., & Setty, T. S.	2013	Downy mildew resistance in maize	Sandwich method (glasshouse), infector row method (field), whorl inoculation method (field)	Sandwich method produced highest disease pressure and reliable results under controlled humidity and temperature; field methods varied by location (Mandya and Udaipur).	Consistent resistance to both P. sorghi and P. heteropogoni across screening methods; field variation observed with P. heteropogoni less virulent.	Disease score and percentage infection (0–100%) used as phenotypic markers; resistant lines had <10% infection.	QTL conferring resistance identified by George et al. (2003); loci common for SDM and RDM resistance.	Sandwich screening is most precise for identifying resistant germplasm; field screening better for breeding programs targeting multiple traits.	India (Mandya, Udaipur, Hyderabad); CIMMYT-Asia regional program (Thailand, Philippines, Mexico).
Yen, T. T. O., Prasanna, B. M., Setty, T. A. S., & Rathore, R. S.	2004	Genetic variability for resistance to sorghum downy mildew (Peronosclerospora sorghi) and Rajasthan downy mildew (P. heteropogoni) in the tropical/sub-tropical Asian maize germplasm	Sandwich method (for SDM) and whorl inoculation method (for RDM) under field artificial inoculation at Mandya and Udaipur, India.	Both methods proved effective under tropical/subtropical field conditions; environmental humidity and temperature favored disease spread in Mandya and Udaipur sites.	High reliability for SDM and RDM differentiation; SDM-resistant inbreds were invariably resistant to RDM, while RDM-resistant inbreds showed variable SDM responses.	Disease incidence percentage (0–10% resistant; >10–30% moderately resistant; >30–50% moderately susceptible; >50% susceptible).	QTLs conferring resistance identified by George et al. (2003) under AMBIONET program; loci controlling resistance to SDM and RDM overlap partly.	The sandwich and whorl inoculation methods produced consistent results; sandwich inoculation was particularly reliable for evaluating systemic infection. Resistant lines identified (AMB103, AMB109, AMB110, AMB112, AMB119) can be used for molecular breeding.	India (Mandya, Karnataka and Udaipur, Rajasthan); germplasm sourced from India, Thailand, Philippines, and Mexico (CIMMYT-ARMP).
Kim, H. C., Kim, K. H., Song, K., Kim, J. Y., & Lee, B. M.	2020	Identification and validation of candidate genes conferring resistance to downy mildew in maize (Zea mays L.)	Quantitative real-time PCR (qRT-PCR), QTL analysis	Data on disease incidence in different weather conditions (wet and cool months vs dry months).	Specific QTL analysis for P. sorghi, P. maydis, and S. macrospora resistance using F7 families.	Specific genes (e.g., GRMZM2G128315, AC210003.2_FG004) identified and upregulated in resistant genotypes.	Markers like umc1165, bnlg1297, umc2363, phi098, and others linked to resistance traits.	The study concludes that the identified candidate genes and QTLs are crucial for further research in downy mildew resistance in maize.	Phnom Penh, Cambodia
Kim, J. Y., Moon, J. C., Kim, H. C., Shin, S., Song, K., Kim, K. H., & Lee, B. M.	2017	Identification of downy mildew resistance gene candidates by positional cloning in maize (Zea mays subsp. mays; Poaceae)	Spreader row technique, QTL analysis, RT-PCR	High DM resistance in CML228, Ki3, and Ki11, Low DM resistance in B73, CML270	Reliable in assessing DM resistance, but requires specific environmental conditions	Genes associated with resistance to downy mildew in maize	bZIP34, Bak1, Ppr	Positional cloning and quantitative RT-PCR identified DM-resistance genes	Cambodia
George, M. L. C., Prasanna, B. M., Rathore, R. S., Setty, T. A. S., Kasim, F., Azrai, M., ... & Hoisington, D.	2003	Identification of QTLs conferring resistance to downy mildews of maize in Asia	Spreader row technique, artificial inoculation, whorl inoculation technique, modified spreader row technique	Tested in five locations across Asia (India, Indonesia, Thailand, Philippines) with varying climatic conditions	QTLs showed varying effectiveness against different downy mildew strains in each environment	Percentage disease incidence, resistant (Ki3), susceptible (CML139)	SSR markers, RFLP markers, markers tightly linked to QTL on chromosome 6	The methods allowed the identification of QTLs, with the chromosome 6 QTL showing broad resistance across environments	India, Indonesia, Thailand, Philippines
Jadhav, K. P., Senthil, N., Tamilarasi, P. M., Ganesan, K. N., Paranidharan, V., Raveendran, M., & Ramalingam, J.	2019	QTL mapping for sorghum downy mildew disease resistance in maize (Zea mays L.) in recombinant inbred line population of UMI79 X UMI936 (w)	Spreader row technique, Seedling spray inoculation technique, Artificial epiphytotic conditions	Tested in field and glasshouse conditions in Coimbatore and Mandya (India)	QTLs showed stability across environments, though the effect of the pathogen varied	Percent Disease Incidence (PDI), SPAD reading, Leaf Width (LW)	SSR markers, bnlg420 on chromosome 3, phi073	Methods led to the identification of a major QTL on chromosome 3, flanked by bnlg420 and phi073, useful for marker-assisted breeding	Coimbatore, Tamil Nadu, India; Mandya, Karnataka, India
Madhu, D., Dharmesh, M. S., Chandrashekar, A., Shetty, H. S., & Prakash, H. S.	2001	Role of H+-ATPase in pearl millet downy mildew disease resistance	Inoculation with zoospores of Sclerospora graminicola, H+-ATPase assay, ELISA, SDS-PAGE	Tested under controlled greenhouse and field conditions in India	H+-ATPase activity was consistently upregulated in resistant cultivars across all five pathotypes of Sclerospora graminicola	H+-ATPase activity levels, Degree of resistance to downy mildew	Monoclonal antibody (MAb 46E5B11F6) against maize H+-ATPase	H+-ATPase activity is a reliable marker for resistance to downy mildew in pearl millet, with upregulation correlating with resistance	India
Djaenuddin, N., Irmadamayanti, A., Najamuddin, E., Sipi, S., Jihad, M., & Santoso, S. B.	2025	Selection for resistance of maize accessions against downy mildew (Peronosclerospora philipinensis) and leaf blight (Bipolaris maydis) diseases.	Field testing under natural conditions, artificial inoculation, disease severity scoring, molecular marker analysis	Conducted across different regions with varying climates in Indonesia, including controlled greenhouse settings and field trials	Both pathogens showed consistent results in different trials, with some cultivars showing high resistance across environments	Disease incidence percentage, lesion size, leaf chlorosis, disease severity scores	SSR markers, SNP markers, markers linked to resistance loci on chromosomes 2 and 6	The combined use of field trials, inoculation, and molecular markers successfully identified resistant maize accessions, useful for breeding programs	Indonesia (Java, Sulawesi, Bali)
Sumathi, K., Ganesan, K. N., & Senthil, N.	2018	Studies on Screening of BC3F1 Population Against Sorghum Downy Mildew in Maize (Peronoscelrospora sorghi)	Spreader row technique, artificial inoculation with conidial suspension, disease severity scoring	Conducted in Coimbatore, Tamil Nadu, India, during Rabi 2013, under artificial epiphytotic conditions	High disease pressure was maintained with a 100% infection rate in susceptible entries (CM 500)	Disease incidence percentage, phenotypic resistance categories: Resistant (R), Moderately Resistant (MR), Susceptible (S)	Not specified in the document	The spreader row technique under sick plot conditions proved effective in identifying resistant BC3F1 progenies to Sorghum Downy Mildew	Tamil Nadu, India
Yamada’k, M., & Bliss, A.	1997	Development of Screening Test for Resistant Materials to Philippine Downy Mildew Disease of Maize Caused by Sclerospora philz’ppinensis Weston.	Artificial inoculation and field screening of maize genotypes for resistance to Philippine downy mildew.	Field tests were conducted under natural epiphytotic conditions to ensure reliability of screening results across humid tropical environments.	High consistency observed when using artificial inoculation with local pathogen isolates from infected maize fields.	Resistance associated with delayed symptom expression, reduced lesion size, and limited sporulation on leaf surfaces.	Not specified; focus was on phenotypic and field-based screening methods.	Artificial inoculation combined with field screening provided reliable identification of resistant maize materials for Philippine conditions.	Philippines
Hooda, K. S., Singh, V., Setty, T. A. S., Sharma, S. S., Parnidharan, V., Bunker, R. N., & Kaul, J.	2012	Screening of elite maize lines for resistance against downy mildews	Field screening at three hotspot locations (Mandya–Karnataka, Coimbatore–Tamil Nadu, Udaipur–Rajasthan) during kharif 2010–2011 using artificial inoculation with spore suspensions of Peronosclerospora sorghi (SDM) and P. heteropogoni (RDM); inoculated plants maintained under high humidity; disease severity scored 35 days post-inoculation on a uniform rating scale.	Effective across diverse environments—humid tropical (Coimbatore), southern (Mandya) and semi‑arid (Udaipur). Several elite lines expressed resistance at Coimbatore and Udaipur; one line (JCY3‑7‑1‑2‑1‑B‑2‑1‑2‑1) showed moderate resistance across all three sites.	Resistance patterns were confirmed against two pathogens and multiple local isolates (P. sorghi and P. heteropogoni), showing consistent reactions where lines rated resistant at one site/pathogen often remained resistant at the other.	Low disease incidence/severity on the uniform rating scale; absence or minimal systemic infection and chlorotic streaking compared to susceptible checks.	Not reported in this study.	Hotspot field screening with standardized artificial inoculation and scoring reliably differentiated resistant lines. Identified lines can be advanced and used as basis for marker‑assisted screening in resistance breeding.	India (Mandya, Karnataka; Coimbatore, Tamil Nadu; Udaipur, Rajasthan)
Diana Sofia Hanafiah; Syamsafitri; Mariati; Chairani Hanum; Muhdi; Gali Rakasiwi; M. Hafazh Abdurrahman; M. Amin Nur; Dina Sahtika	2025	Identification and characterization of corn plants for downy mildew resistance in North Sumatra, Indonesia	Field survey in Karo and Dairi Districts (July–Aug 2024). Morphological characterization using UPOV descriptors; disease assessment framework prepared using symptom scoring (0–5) and conversion to Disease Severity/Incidence; resistance classes VR/R/MR/S/VS defined for potential evaluation.	Study spanned two districts with differing pH, temperature, and humidity ranges; however, no natural downy mildew outbreaks occurred during the survey period, so comparative effectiveness under different environments was not demonstrated.	Not tested. The work did not expose plants to specific Peronosclerospora spp. or isolates; pathogen presence was not detected in the surveyed fields.	Not established. The study documented phenotypic diversity (e.g., stem/leaf/cob traits, ear metrics) but did not correlate these traits with resistance.	Not reported.	Survey-based morphological characterization is useful for cataloguing germplasm and preparing for resistance screening. Because no disease incidence was found, resistance could not be validated; follow-up screening under disease pressure is recommended.	North Sumatra, Indonesia (Karo and Dairi Districts)
